# Supplementary material for: Clinicopathological Features and Survival Outcomes of Primary Pulmonary Invasive Mucinous Adenocarcinoma
Source: Cancers (Basel). 2021 Aug 15;13(16):4103. doi: 10.3390/cancers13164103 (PMC8393953; doi:10.3390/cancers13164103)
Supplement: Supplementary file 1 [file cancers-13-04103-s001.zip]

Archive with 1 entries (1 files):
- cancers-1325413-supplementary.pdf
